# Supplementary material for: A decoupled, modular and scriptable architecture for tools to curate data platforms
Source: Bioinformatics. 2021 Apr 8;37(20):3693–4. doi: 10.1093/bioinformatics/btab233 (PMC8545344; doi:10.1093/bioinformatics/btab233)
Supplement: btab233_Supplementary_Data [file btab233_supplementary_data.zip]

Archive with 4 entries (4 files):
- Supplementary Material I.txt
- Supplementary Material II.pdf
- Supplementary Material III.pdf
- Supplementary Material IV.pdf
