# Supplementary material for: A decoupled, modular and scriptable architecture for tools to curate data platforms
Source: Bioinformatics. 2021 Apr 8;37(20):3693–4. doi: 10.1093/bioinformatics/btab233 (PMC8545344; doi:10.1093/bioinformatics/btab233)
Supplement: btab233_Supplementary_Data [file btab233_supplementary_data.zip › Supplementary Material I.txt]

A decoupled, modular and scriptable architecture for tools to curate data platforms
Supplementary Material I

Augmenting an Existing Web Application with Puppeteer: Demonstration of the curation tool cmd-iaso

https://youtu.be/9CwODVae000

Momo Langenstein, Henning Hermjakob and Manuel Bernal Llinares
